# Supplementary material for: Effect of Temperature on Photoisomerization Dynamics of a Newly Designed Two-Stroke Light-Driven Molecular Rotary Motor
Source: Int J Mol Sci. 2022 Aug 26;23(17):9694. doi: 10.3390/ijms23179694 (PMC9456002; doi:10.3390/ijms23179694)
Supplement: Supplementary file 1 [file ijms-23-09694-s001.zip]

Archive with 1 entries (1 files):
- ijms-1869364-supplementary.pdf
